# Supplementary material for: Enforcement of Fairness Norms by Punishment: A Comparison of Gains and Losses
Source: Behav Sci (Basel). 2024 Jan 5;14(1):39. doi: 10.3390/bs14010039 (PMC10812817; doi:10.3390/bs14010039)
Supplement: Supplementary file 1 [file behavsci-14-00039-s001.zip]

Archive with 2 entries (2 files):
- Supplementary Material Datasheet S1. Data-3PG-Losses.xls
- Supplementary Material Instructions S2. Game Instructions.pdf
